# Supplementary material for: Long COVID Prevalence and the Impact of the Third SARS-CoV-2 Vaccine Dose: A Cross-Sectional Analysis from the Third Follow-Up of the Borriana Cohort, Valencia, Spain (2020–2022)
Source: Vaccines (Basel). 2023 Oct 12;11(10):1590. doi: 10.3390/vaccines11101590 (PMC10611325; doi:10.3390/vaccines11101590)
Supplement: Supplementary file 1 [file vaccines-11-01590-s001.zip]

Archive with 1 entries (1 files):
- vaccines-2613761-supplementary.pdf
